# Supplementary material for: Acidosis and in-hospital mortality in patients with pulmonary hypertension: a retrospective cohort study based on the MIMIC-IV database
Source: Front Med (Lausanne). 2025 Sep 5;12:1654432. doi: 10.3389/fmed.2025.1654432 (PMC12446051; doi:10.3389/fmed.2025.1654432)
Supplement: Supplementary file 1 [file Table_1.xlsx]

## Sheet: Sheet1
Table S1 All covariates and their respective classifications
Databases	Variable name	Variable definitions
baseline information	gender	categorical variable
	age	categorical variable
	height	continuous variable
	weight	continuous variable
	body mass index (BMI)	continuous variable
laboratory examination result	white blood cells (WBCs)	continuous variable
	hemoglobin	continuous variable
	platelets	continuous variable
	creatinine	continuous variable
	blood urea nitrogen (BUN)	continuous variable
	international normalized ratio (INR)	continuous variable
	prothrombin time (PT)	continuous variable
	partial thromboplastin time (PTT)	continuous variable
	bicarbonate	continuous variable
	chloride	continuous variable
	calcium	continuous variable
	potassium	continuous variable
	sodium	continuous variable
	heart rate	continuous variable
	mean arterial blood pressure (MBP)	continuous variable
	respiratory rate (RR)	continuous variable
	glucose	continuous variable
	systolic blood pressure (SBP)	continuous variable
	partial pressure of carbon dioxide (PCO2)	continuous variable
	urineoutput	continuous variable
system scores	glasgow coma scale (GCS) score	continuous variable
	sequential organ failure assessment (SOFA) score	continuous variable
	SOFA - cardiovascular score	continuous variable
	SOFA - central nervous system (CNS) score	continuous variable
	logistic organ dysfunction gystem (LODS) score	continuous variable
	LODS - neurologic score	continuous variable
	LODS -cardiovascular score	continuous variable
	LODS -pulmonary score	continuous variable
clinical intervention	mechvent	categorical variable
comorbidities	diabetes	categorical variable
	chronic obstructive pulmonary disease	categorical variable
	sepsis	categorical variable
	heart failure	categorical variable
	pneumonia	categorical variable
	urinary tract infection	categorical variable
